# Supplementary material for: Analysis of Aminoglycoside Antibiotics: A Challenge in Food Control
Source: Molecules. 2023 Jun 7;28(12):4595. doi: 10.3390/molecules28124595 (PMC10301657; doi:10.3390/molecules28124595)
Supplement: Supplementary file 1 [file molecules-28-04595-s001.zip]

Archive with 1 entries (1 files):
- molecules-2411283-supplementary.pdf
